# Supplementary material for: Validation of a Paralimbic-Related Subcortical Brain Dysmaturation MRI Score in Infants with Congenital Heart Disease
Source: J Clin Med. 2024 Sep 27;13(19):5772. doi: 10.3390/jcm13195772 (PMC11476423; doi:10.3390/jcm13195772)
Supplement: Supplementary file 1 [file jcm-13-05772-s001.zip]

Archive with 1 entries (1 files):
- jcm-3042431-supplementary.pdf
